# Supplementary material for: Transcription Profiling Reveals Potential Mechanisms of Dysbiosis in the Oral Microbiome of Rhesus Macaques with Chronic Untreated SIV Infection
Source: PLoS One. 2013 Nov 29;8(11):e80863. doi: 10.1371/journal.pone.0080863 (PMC3843670; doi:10.1371/journal.pone.0080863)
Supplement: Table S1 — Fold-changes and associated p-values for genes up and down modulated in the epithelium of untreated chronically SIV infected macaques and biofunctionally assigned in Figure 10C by IPA©. (XLSX) [file pone.0080863.s001.xlsx]

## Sheet: Sheet1
Table S1
Fibrogenesis
Probe Set ID	Name	Gene Symbol	Fold Change	p-value
MmuSTS.1223.1.S1_at	periostin, osteoblast specific factor	POSTN	4.90274	0.0364779
MmugDNA.4061.1.S1_at	insulin-like growth factor 1 (somatomedin C)	IGF1	3.78955	0.00344364
MmugDNA.33518.1.S1_at	Polymerase (RNA) I polypeptide D, 16kDa	TUB	3.59283	0.00154351
MmugDNA.5060.1.S1_at	catenin (cadherin-associated protein), delta 1	CTNND1	3.42136	0.0224814
MmugDNA.19748.1.S1_at	fibrillin 1	FBN1	3.26515	0.0246022
MmugDNA.32051.1.S1_at	transforming growth factor, beta receptor II (70/80kDa)	TGFBR2	2.98631	0.0387166
MmugDNA.12457.1.S1_at	disabled homolog 2, mitogen-responsive phosphoprotein (Drosophila)	DAB2	2.91649	0.0219755
MmugDNA.14947.1.S1_at	reversion-inducing-cysteine-rich protein with kazal motifs	RECK	2.88489	0.0122574
MmugDNA.16177.1.S1_at	cordon-bleu homolog (mouse)	COBL	2.86131	0.0139665
MmuSTS.4811.1.S1_at	FYN oncogene related to SRC, FGR, YES	FYN	2.86066	0.0164112
MmugDNA.14204.1.S1_at	granzyme B (granzyme 2, cytotoxic T-lymphocyte-associated serine esterase 1)	GZMB	2.80588	0.0518659
MmunewRS.723.1.S1_at	serpin peptidase inhibitor, clade H (heat shock protein 47), member 1, (collagen binding protein 1)	SERPINH1	2.67521	0.0515166
MmugDNA.40338.1.S1_s_at	collagen, type V, alpha 1	COL5A1	2.63548	0.0280752
MmugDNA.15566.1.S1_at	guanine nucleotide binding protein (G protein), alpha inhibiting activity polypeptide 2	GNAI2	2.36877	0.00467677
MmugDNA.4820.1.S1_at	Rho GTPase activating protein 6	ARHGAP6	2.34234	0.039989
MmugDNA.27403.1.S1_at	selectin E	SELE	2.21592	0.0302218
MmugDNA.21843.1.S1_at	ras homolog gene family, member B	RHOB	2.11484	0.0134494
MmugDNA.1030.1.S1_at	kin of IRRE like	KIRREL	2.10988	0.00254138
MmugDNA.1499.1.S1_at	serpin peptidase inhibitor, clade F (alpha-2 antiplasmin, pigment epithelium derived factor), member 1	SERPINF1	2.05327	0.000752111
MmugDNA.6394.1.S1_at	microtubule-associated protein tau	MAPT	2.0414	0.0309956
MmugDNA.21844.1.S1_at	myelin basic protein isoform 1	MBP	2.01848	0.0546828
MmugDNA.18769.1.S1_at	microtubule-associated protein 1B	MAP1B	2.01685	0.0100908
MmugDNA.37072.1.S1_at	dihydropyrimidinase-like 2	DPYSL2	1.98552	0.0282563
MmugDNA.37672.1.S1_s_at	heat shock 27kDa protein 1	HSPB1	1.97907	0.0350346
MmuSTS.1520.1.S1_at	matrix metallopeptidase 2 (gelatinase A, 72kDa gelatinase, 72kDa type IV collagenase)	MMP2	1.9489	0.00208114
MmugDNA.33337.1.S1_s_at	smooth muscle myosin heavy chain 11 isoform SM1A	MYH11	1.93817	0.0345254
MmugDNA.5064.1.S1_at	transforming growth factor, beta-induced, 68kDa	TGFBI	1.92178	0.022682
MmugDNA.34404.1.S1_s_at	mitogen-activated protein kinase 8	MAPK8	1.90453	0.0534125
MmuSTS.2866.1.S1_at	stathmin 1	STMN1	1.89468	0.0254931
MmuSTS.805.1.S1_at	2',3'-cyclic nucleotide 3' phosphodiesterase	CNP	1.89437	0.0386304
MmugDNA.30675.1.S1_at	neurofibromin 1	NF1	1.89039	0.00536498
MmugDNA.24841.1.S1_at	tubulin, beta	TUBB	1.87386	0.0237446
MmugDNA.29938.1.S1_at	centromere protein F, 350/400ka (mitosin)	CENPF	1.74909	0.0161363
MmugDNA.17513.1.S1_at	LIM and cysteine-rich domains 1	LMCD1	1.67633	0.00952364
MmugDNA.729.1.S1_at	histone deacetylase 6	HDAC6	1.64793	0.0107453
MmugDNA.30768.1.S1_at	KN motif and ankyrin repeat domains 2	KANK2	1.63278	0.0223652
MmuSTS.2837.1.S1_at	solute carrier family 9 (sodium/hydrogen exchanger), member 1	SLC9A1	1.61888	0.0244486
MmugDNA.7903.1.S1_at	Rho guanine nucleotide exchange factor (GEF) 17	ARHGEF17	1.60506	0.021982
MmuSTS.4697.1.S1_at	vascular cell adhesion molecule 1	VCAM1	1.59272	0.0274088
MmugDNA.40811.1.S1_at	kinase suppressor of ras 1	KSR1	1.58791	0.0147754
MmugDNA.8615.1.S1_at	membrane associated guanylate kinase, WW and PDZ domain containing 1	MAGI1	1.56581	0.0457141
MmuSTS.714.1.S1_at	integrin, alpha 3 (antigen CD49C, alpha 3 subunit of VLA-3 receptor)	ITGA3	1.55543	0.0544238
MmugDNA.20850.1.S1_s_at	Thy-1 cell surface antigen	THY1	1.47736	0.000828331
MmugDNA.16142.1.S1_at	Kruppel-like factor 2 (lung)	KLF2	1.46366	0.00158591
MmugDNA.6570.1.S1_at	translocated promoter region (to activated MET oncogene)	TPR	1.46223	0.0543848
MmugDNA.369.1.S1_at	RAP1, GTP-GDP dissociation stimulator 1	RAP1GDS1	1.43128	0.00679719
MmugDNA.15455.1.S1_at	sorbin and SH3 domain containing 3	SORBS3	1.42593	0.00482353
MmuSTS.4370.1.S1_at	Fc fragment of IgE, high affinity I, receptor for; alpha polypeptide	FCER1A	1.41458	0.0532366
MmugDNA.1594.1.S1_at	Epidermal growth factor receptor (erythroblastic leukemia viral (v-erb-b) oncogene homolog, avian)	EGFR	1.41438	0.000149694
MmugDNA.25841.1.S1_at	A-kinase anchor protein 1 isoform 1 precursor	AKAP1	1.41428	0.00660574
MmugDNA.33493.1.S1_at	tumor protein p63	TP63	1.40042	0.0256393
MmugDNA.16359.1.S1_at	deleted in liver cancer 1	DLC1	1.38817	0.043818
MmuSTS.3217.1.S1_at	syndecan 4	SDC4	1.38626	0.0308071
MmuSTS.2778.1.S1_at	v-akt murine thymoma viral oncogene homolog 1	AKT1	1.36846	0.0148207
MmugDNA.19485.1.S1_s_at	CD44 molecule (Indian blood group)	CD44	1.35889	0.0494769
Mmu.14341.1.S1_at	KISS1 receptor	KISS1R	1.35144	0.00919056
Mmu.7889.1.S1_at	contactin associated protein 1	CNTNAP1	1.34282	0.0355207
MmugDNA.2895.1.S1_at	twinfilin, actin-binding protein, homolog 2 (Drosophila)	TWF2	1.33268	0.0454581
MmugDNA.35328.1.S1_at	ras homolog gene family, member D	RHOD	1.30963	0.0452874
Mmu.1481.2.S1_at	membrane metallo-endopeptidase	MME	1.30475	0.0325234
MmuSTS.715.1.S1_at	LIM domain kinase 1	LIMK1	1.30059	0.040002
MmugDNA.8559.1.S1_at	coiled-coil-helix-coiled-coil-helix domain containing 2	CHCHD2	1.29822	0.0229482
MmugDNA.21723.1.S1_at	jun B proto-oncogene	JUNB	1.29716	0.00831635
MmugDNA.26480.1.S1_at	sema domain, immunoglobulin domain (Ig), transmembrane domain (TM) and short cytoplasmic domain, (semaphorin) 4D	SEMA4D	1.29242	0.00945218
MmugDNA.5068.1.S1_at	four and a half LIM domains 1	FHL1	1.27796	0.0298759
Mmu.1625.1.S1_at	serum/glucocorticoid regulated kinase 1	SGK1	1.26736	0.0312889
MmugDNA.12626.1.S1_s_at	SWI/SNF related, matrix associated, actin dependent regulator of chromatin, subfamily a, member 4	SMARCA4	1.23679	0.0143067
MmuSTS.173.1.S1_at	interferon, gamma	IFNG	1.23576	0.00884567
MmuSTS.2843.1.S1_at	ADP-ribosylation factor 1	ARF1	1.23432	0.0504775
MmuSTS.2281.1.S1_at	dynactin 1 (p150, glued homolog, Drosophila)	DCTN1	1.23276	0.0243222
MmugDNA.28703.1.S1_at	polymerase (DNA-directed), delta interacting protein 2	POLDIP2	1.17261	0.0293094
MmugDNA.42326.1.S1_at	formin homology 2 domain containing 1	FHOD1	-1.18394	0.0166524
MmugDNA.17762.1.S1_s_at	filamin binding LIM protein 1	FBLIM1	-1.22199	0.0355805
MmugDNA.22179.1.S1_at	growth associated protein 43	GAP43	-1.27209	0.0435598
MmuSTS.2244.1.S1_at	plasminogen activator, urokinase receptor	PLAUR	-1.28836	0.0490426
MmugDNA.37177.1.S1_at	glial fibrillary acidic protein	GFAP	-1.30796	0.0357291
Mmu.5026.1.S1_at	neuroepithelial cell transforming 1	NET1	-1.33483	0.0181297
MmugDNA.12841.1.S1_at	arrestin, beta 1	ARRB1	-1.3528	0.0090045
MmuSTS.1665.1.S1_at	LIM domain kinase 2	LIMK2	-1.36343	0.0535108
MmugDNA.23846.1.S1_at	actin related protein 2/3 complex, subunit 2, 34kDa	ARPC2	-1.37971	0.0069524
MmugDNA.2126.1.S1_at	Amyloid beta (A4) precursor protein (protease nexin-II, Alzheimer disease)	APP	-1.42264	0.0186166
MmugDNA.4060.1.S1_at	destrin (actin depolymerizing factor)	DSTN	-1.61379	0.0170907
MmugDNA.5588.1.S1_x_at	inositol polyphosphate-5-phosphatase, 75kDa	INPP5B	-1.77095	0.0435977
MmugDNA.33205.1.S1_at	Rho GTPase activating protein 32	ARHGAP32	-1.79667	0.0157072
MmugDNA.23382.1.S1_at	A kinase (PRKA) anchor protein 13	AKAP13	-1.85352	0.00494715
MmugDNA.21273.1.S1_at	heat shock 70kDa protein 5 (glucose-regulated protein, 78kDa)	HSPA5	-1.89706	0.0162149
Mmu.9306.1.S1_at	growth factor receptor-bound protein 2 isoform 2	GRB2	-1.90179	0.0328708
MmugDNA.8965.1.S1_at	calpain 1, (mu/I) large subunit	CAPN1	-1.96577	0.0118916
MmugDNA.10456.1.S1_at	Phospholipase D1, phophatidylcholine-specific	PLD1	-2.01085	0.0482756
MmugDNA.17998.1.S1_at	hypoxia inducible factor 1, alpha subunit (basic helix-loop-helix transcription factor)	HIF1A	-2.04289	0.00936382
MmugDNA.34840.1.S1_at	Rho guanine nucleotide exchange factor (GEF) 12	ARHGEF12	-2.17	0.0458708
MmugDNA.30956.1.S1_at	guanine nucleotide binding protein (G protein), q polypeptide	GNAQ	-2.34352	0.0244235
MmugDNA.8769.1.S1_at	guanine nucleotide binding protein (G protein), beta polypeptide 1	GNB1	-2.44518	0.0296675
MmugDNA.14854.1.S1_at	v-Ki-ras2 Kirsten rat sarcoma viral oncogene homolog	KRAS	-2.53527	0.0305561
MmugDNA.14602.1.S1_at	ARP3 actin-related protein 3 homolog	ACTR3	-2.85026	0.00839516
MmuSTS.652.1.S1_at	interleukin 1, beta	IL1B	-2.90251	0.00761548
MmugDNA.4513.1.S1_at	twinfilin actin-binding protein 1	TWF1	-2.90579	0.00911517
MmugDNA.36738.1.S1_at	protein kinase N2	PKN2	-3.41074	0.0541577
MmugDNA.28062.1.S1_s_at	discs, large homolog 1 (Drosophila)	DLG1	-4.05349	0.028622
MmugDNA.6219.1.S1_at	protein tyrosine phosphatase, non-receptor type 11	PTPN11	-4.60564	0.0306063
MmugDNA.29575.1.S1_at	ras homolog gene family, member Q	RHOQ	-5.5716	0.0202881
MmugDNA.35185.1.S1_at	CAP-GLY domain containing linker protein 1	CLIP1	-14.6311	0.0445191
Viral Replication
Probe Set ID	Name	Gene Symbol	Fold Change	p-value
MmuSTS.4428.1.S1_at	interferon, alpha-inducible protein 6	IFI6	8.04956	0.0473371
MmugDNA.1704.1.S1_at	serpin peptidase inhibitor, clade A (alpha-1 antiproteinase, antitrypsin), member 1	SERPINA1	3.99967	0.0194613
MmugDNA.23684.1.S1_x_at	microtubule-associated protein 1 light chain 3 alpha	MAP1LC3A	3.80821	0.00170249
MmugDNA.35432.1.S1_at	cystatin C (amyloid angiopathy and cerebral hemorrhage)	CST3	3.58014	0.0166813
Mmu.7507.2.S1_at	thioredoxin interacting protein	TXNIP	3.34519	0.00170842
MmugDNA.39315.1.S1_at	leukemia inhibitory factor receptor alpha	LIFR	3.24873	0.0306039
MmugDNA.32051.1.S1_at	transforming growth factor, beta receptor II (70/80kDa)	TGFBR2	2.98631	0.0387166
MmugDNA.40394.1.S1_at	lymphocyte antigen 6 complex, locus E	LY6E	2.62137	0.0421219
MmugDNA.39927.1.S1_s_at	mutS homolog 2, colon cancer, nonpolyposis type 1 (E. coli)	MSH2	2.46567	0.0523218
MmugDNA.41948.1.S1_at	neurotrophic tyrosine kinase, receptor, type 2	NTRK2	2.35825	0.00315355
Mmu.7683.1.S1_at	eukaryotic translation initiation factor 3, subunit L	EIF3L	2.34851	0.0417668
MmugDNA.10687.1.S1_s_at	la related protein isoform 1	LARP	2.22221	0.022791
MmugDNA.12881.1.S1_at	cholesterol 25-hydroxylase	CH25H	2.20795	0.0215111
MmuSTS.3642.1.S1_at	fibroblast growth factor receptor 2	FGFR2	2.20313	0.0344576
MmugDNA.30573.1.S1_at	PC4 and SFRS1 interacting protein 1	PSIP1	2.20065	0.0318564
MmugDNA.20334.1.S1_at	beta-2-microglobulin	B2M	2.19108	0.0369584
Mmu.5333.1.S1_at	nuclear RNA export factor 1	NXF1	2.12248	0.00108194
MmugDNA.9235.1.S1_s_at	adenosine deaminase, RNA-specific	ADAR	2.10385	0.0432295
Mmu.10433.1.S1_at	peroxiredoxin 2	PRDX2	2.0592	0.00106441
MmugDNA.12610.1.S1_at	CD200 molecule	CD200	1.99243	0.0453902
MmugDNA.6428.1.S1_at	CD81 molecule	CD81	1.97333	0.00215728
MmugDNA.17659.1.S1_at	ATPase, H transporting, lysosomal 38kDa, V0 subunit d1	ATP6V0D1	1.96564	0.00192312
Mmu.3908.1.S1_s_at	ATP synthase, H transporting, mitochondrial F1 complex, beta polypeptide	ATP5B	1.9508	0.000312091
MmugDNA.34760.1.S1_at	X-prolyl aminopeptidase (aminopeptidase P) 1, soluble	XPNPEP1	1.89455	0.0289002
MmugDNA.19732.1.S1_s_at	T-cell receptor alpha chain C region	TRA@	1.89445	0.0534417
MmugDNA.35123.1.S1_s_at	SWI/SNF related, matrix associated, actin dependent regulator of chromatin, subfamily b, member 1	SMARCB1	1.89192	0.0050258
MmugDNA.37138.1.S1_at	discs, large homolog 2 (Drosophila)	DLG2	1.87484	0.0113016
MmugDNA.24841.1.S1_at	tubulin, beta	TUBB	1.87386	0.0237446
MmuSTS.4713.1.S1_at	zinc finger CCCH-type, antiviral 1	ZC3HAV1	1.83208	0.0223322
MmugDNA.26316.1.S1_at	EPH receptor B6	EPHB6	1.82436	0.00478201
MmugDNA.2230.1.S1_at	phosphatidylinositol 4-kinase, catalytic, alpha	PI4KA	1.74575	0.0123793
MmugDNA.26602.1.S1_at	nuclear factor of activated T-cells, cytoplasmic, calcineurin-dependent 1	NFATC1	1.67498	0.0219104
MmugDNA.19369.1.S1_s_at	caspase 2, apoptosis-related cysteine peptidase	CASP2	1.67433	0.0429034
MmugDNA.729.1.S1_at	histone deacetylase 6	HDAC6	1.64793	0.0107453
Mmu.7605.1.S1_at	Glutamate-cysteine ligase, catalytic subunit	GCLC	1.64538	0.0066339
MmugDNA.2116.1.S1_at	high-mobility group box 1	HMGB1	1.64473	0.0274652
MmuSTS.3815.1.S1_at	ATPase, H transporting, lysosomal accessory protein 1	ATP6AP1	1.6365	0.0146656
Mmu.13168.1.S1_at	CSE1 chromosome segregation 1-like (yeast)	CSE1L	1.59529	0.0422559
Mmu.865.1.S1_at	2',5'-oligoadenylate synthetase 1	OAS1	1.57613	0.0501577
MmuSTS.714.1.S1_at	integrin, alpha 3 (antigen CD49C, alpha 3 subunit of VLA-3 receptor)	ITGA3	1.55543	0.0544238
MmugDNA.2981.1.S1_s_at	polymerase (RNA) II (DNA directed) polypeptide A, 220kDa	POLR2A	1.53087	0.00981751
MmugDNA.2176.1.S1_at	interferon stimulated exonuclease gene 20kDa	ISG20	1.51338	0.030638
MmuSTS.2511.1.S1_at	histone deacetylase 3	HDAC3	1.49544	0.0137208
MmunewRS.489.1.S1_at	ATPase, H transporting, lysosomal 16kDa, V0 subunit c	ATP6V0C	1.48438	0.0385564
MmugDNA.7333.1.S1_at	leucine rich repeat and Ig domain containing 1	LINGO1	1.47389	0.00415918
MmugDNA.31375.1.S1_s_at	caspase 1, apoptosis-related cysteine peptidase (interleukin 1, beta, convertase)	CASP1	1.46919	0.0416346
MmugDNA.42247.1.S1_at	nuclear receptor binding protein 1	NRBP1	1.45714	0.0175594
MmugDNA.32208.1.S1_at	katanin p80 (WD repeat containing) subunit B 1	KATNB1	1.44538	0.000265741
MmugDNA.33454.1.S1_at	lymphocyte-specific protein tyrosine kinase	LCK	1.44403	0.044657
MmugDNA.6630.1.S1_at	RAE1 RNA export 1 homolog (S. pombe)	RAE1	1.42656	0.0154748
MmugDNA.18459.1.S1_at	lon peptidase 1, mitochondrial	LONP1	1.42039	0.0200785
MmugDNA.42994.1.S1_at	mitogen-activated protein kinase kinase kinase 12	MAP3K12	1.41743	0.0263888
MmuSTS.3373.1.S1_s_at	CD4 molecule	CD4	1.41211	0.0207519
Mmu.14249.1.S1_at	chemokine (C-C motif) receptor 5	CCR5	1.41173	0.0400997
Mmu.6471.1.S1_at	chemokine (C-C motif) ligand 3	CCL3	1.4096	0.0174169
MmugDNA.43021.1.S1_at	BCL2-like 11 (apoptosis facilitator)	BCL2L11	1.4083	0.0461882
MmugDNA.38369.1.S1_at	5-hydroxytryptamine (serotonin) receptor 4	HTR4	1.39183	0.0327819
MmuSTS.4521.1.S1_at	signal transducer and activator of transcription 2, 113kDa	STAT2	1.38689	0.0174552
MmuSTS.2778.1.S1_at	v-akt murine thymoma viral oncogene homolog 1	AKT1	1.36846	0.0148207
MmugDNA.18457.1.S1_at	26S proteasome non-ATPase regulatory subunit 7 (26S proteasome regulatory subunit rpn8) (26S proteasome regulatory subunit S12) (Proteasome subunit p40) (Mov34 protein)	CAPN3	1.35384	0.0340816
MmugDNA.34070.1.S1_at	presenilin enhancer 2 homolog (C. elegans)	PSENEN	1.34763	0.00582082
MmugDNA.38416.1.S1_s_at	RAB11B, member RAS oncogene family	RAB11B	1.34745	0.0362731
MmuSTS.4584.1.S1_at	heat shock protein 90kDa alpha (cytosolic), class A member 1	HSP90AA1	1.34302	0.0231204
Mmu.13707.1.S1_at	ephrin receptor EphA2	TSG101	1.32665	0.0376833
MmuSTS.1998.1.S1_at	estrogen receptor 1	ESR1	1.32463	0.0330197
MmugDNA.25157.1.S1_s_at	sphingosine-1-phosphate lyase 1	SGPL1	1.31648	0.0229055
MmuSTS.2823.1.S1_at	alanyl (membrane) aminopeptidase	ANPEP	1.31171	0.0248545
MmuSTS.715.1.S1_at	LIM domain kinase 1	LIMK1	1.30059	0.040002
MmugDNA.24942.1.S1_at	RuvB-like 2 (E. coli)	RUVBL2	1.2951	0.043531
MmuSTS.2290.1.S1_at	protein phosphatase 1, regulatory (inhibitor) subunit 14D	PPP1R14D	1.28172	0.0428632
MmugDNA.28126.1.S1_at	v-rel avian reticuloendotheliosis viral oncogene homolog A	RELA	1.27562	0.0488915
MmugDNA.2660.1.S1_at	polyribonucleotide nucleotidyltransferase 1	SNRP70	1.27473	0.0223894
MmugDNA.35069.1.S1_at	RAB6B, member RAS oncogene family	RAB6B	1.27472	0.0174685
MmugDNA.9423.1.S1_at	retinoid X receptor, alpha	RXRA	1.27458	0.0441271
MmugDNA.8982.1.S1_at	zinc finger protein 161 homolog (mouse)	ZFP161	1.26841	0.000962867
Mmu.1625.1.S1_at	serum/glucocorticoid regulated kinase 1	SGK1	1.26736	0.0312889
MmuSTS.1456.1.S1_at	mitogen-activated protein kinase kinase 3	MAP2K3	1.25824	0.0211338
MmuSTS.622.1.S1_x_at	interferon, alpha 17	IFNA17	1.25339	0.0142919
MmugDNA.38411.1.S1_at	mitogen-activated protein kinase kinase 2	MAP2K2	1.24474	0.0300682
MmugDNA.20055.1.S1_at	polo-like kinase 4 (Drosophila)	PLK4	1.23662	0.0287325
MmuSTS.173.1.S1_at	interferon, gamma	IFNG	1.23576	0.00884567
MmugDNA.31536.1.S1_at	heat shock transcription factor 1	HSF1	1.17659	0.0508837
MmugDNA.30843.1.S1_at	CD58 molecule	CD58	-1.15221	0.0146408
MmugDNA.35458.1.S1_s_at	basic transcription factor 3	BTF3	-1.21008	0.0486231
MmuSTS.3202.1.S1_at	B-cell CLL/lymphoma 3	BCL3	-1.21296	0.0210769
MmugDNA.35118.1.S1_at	suppressor of IKBKE 1	SIKE1	-1.22438	0.00553793
MmugDNA.16451.1.S1_s_at	DEAD (Asp-Glu-Ala-Asp) box polypeptide 3, X-linked	DDX3X	-1.24037	0.0493908
MmugDNA.26771.1.S1_at	F11 receptor	F11R	-1.26994	0.0235067
MmuSTS.2980.1.S1_at	mitogen-activated protein kinase kinase kinase kinase 4	MAP4K4	-1.27267	0.019253
MmugDNA.43006.1.S1_at	aryl hydrocarbon receptor nuclear translocator-like	ARNTL	-1.27627	0.0394064
MmuSTS.3471.1.S1_at	BCL2/adenovirus E1B 19kDa interacting protein 2	BNIP2	-1.31118	0.00303445
MmuSTS.4344.1.S1_at	3-hydroxy-3-methylglutaryl-Coenzyme A reductase	HMGCR	-1.32395	0.0311256
MmugDNA.20472.1.S1_x_at	SON DNA binding protein	SON	-1.35219	0.0105151
MmuSTS.4126.1.S1_at	eukaryotic translation initiation factor 3, subunit A	EIF3A	-1.36634	0.0339909
MmugDNA.14266.1.S1_at	cyclin K	CCNK	-1.39305	0.0402704
MmugDNA.50.1.S1_at	serine threonine kinase 39 (STE20/SPS1 homolog, yeast)	STK39	-1.39542	0.0484565
MmugDNA.1440.1.S1_at	Activin A receptor, type II	ACVR2	-1.40424	0.052534
MmugDNA.42405.1.S1_at	AKT interacting protein	AKTIP	-1.41804	0.0466941
MmuSTS.356.1.S1_s_at	nuclear factor of kappa light polypeptide gene enhancer in B-cells inhibitor, alpha	NFKBIA	-1.4392	0.0173796
MmugDNA.1459.1.S1_s_at	mitochondrial antiviral signaling protein	MAVS	-1.47521	0.0335397
MmugDNA.143.1.S1_at	heat shock 60kDa protein 1 (chaperonin)	HSPD1	-1.48303	0.00580305
MmugDNA.38182.1.S1_s_at	eukaryotic translation initiation factor 3, subunit C-like	EIF3CL	-1.50472	0.00673669
MmugDNA.7894.1.S1_at	poly (ADP-ribose) polymerase family, member 11	PARP11	-1.52083	0.0336059
MmugDNA.97.1.S1_at	Janus kinase 2	JAK2	-1.60481	0.0121371
MmugDNA.36267.1.S1_at	splicing coactivator subunit SRm300	SRRM2	-1.60952	0.0290103
MmugDNA.34113.1.S1_at	p21 (CDKN1A)-activated kinase 2	PAK2	-1.7207	0.0350465
MmugDNA.16816.1.S1_at	interleukin 17 receptor A	IL17RA	-1.72177	0.0228621
MmugDNA.15898.1.S1_at	ATPase, H transporting, lysosomal 70kDa, V1 subunit A	ATP6V1A	-1.74591	0.0386128
MmuSTS.984.1.S1_at	poliovirus receptor-related 4	PVRL4	-1.7987	0.0155742
MmugDNA.23382.1.S1_at	A kinase (PRKA) anchor protein 13	AKAP13	-1.85352	0.00494715
MmugDNA.18768.1.S1_at	sel-1 suppressor of lin-12-like (C. elegans)	SEL1L	-1.8727	0.00286706
MmuSTS.1288.1.S1_at	DEAD (Asp-Glu-Ala-Asp) box polypeptide 6	DDX6	-1.92612	0.0171652
MmugDNA.3058.1.S1_at	POU class 3 homeobox 1	POU3F1	-1.98805	0.0127323
MmugDNA.10456.1.S1_at	Phospholipase D1, phophatidylcholine-specific	PLD1	-2.01085	0.0482756
MmugDNA.36910.1.S1_at	karyopherin (importin) beta 1	KPNB1	-2.07033	0.0480364
MmugDNA.39397.1.S1_at	tripartite motif-containing 38	TRIM38	-2.08506	0.0362256
MmugDNA.10712.1.S1_at	amphiregulin	AREG	-2.1702	0.0484095
MmugDNA.37787.1.S1_at	Mdm2 p53 binding protein homolog (mouse)	MDM2	-2.34031	0.0549773
MmugDNA.11294.1.S1_at	eukaryotic translation initiation factor 2C, 4	EIF2C4	-2.39403	0.0353985
MmugDNA.28065.1.S1_at	CDC42 binding protein kinase alpha (DMPK-like)	CDC42BPA	-2.54036	0.0351106
MmugDNA.25131.1.S1_at	nucleoporin 62kDa	NUP62	-2.59429	0.010154
MmugDNA.1101.1.S1_at	Phosphodiesterase 8A	PDE8A	-2.78874	0.0106931
MmuSTS.652.1.S1_at	interleukin 1, beta	IL1B	-2.90251	0.00761548
MmugDNA.41538.1.S1_at	dihydrolipoamide branched chain transacylase E2	DBT	-2.92269	0.0106008
MmugDNA.28062.1.S1_s_at	discs, large homolog 1 (Drosophila)	DLG1	-4.05349	0.028622
MmugDNA.21415.1.S1_at	Ras-GTPase-activating protein SH3-domain-binding protein	G3BP	-5.56745	0.0534198
MmugDNA.30129.1.S1_at	tumor necrosis factor (ligand) superfamily, member 10	TNFSF10	-6.2732	0.0325575
MmugDNA.33234.1.S1_at	rabaptin, RAB GTPase binding effector protein 1	RABEP1	-6.58634	0.00937489
MmugDNA.24346.1.S1_at	HECT domain containing 1	HECTD1	-13.0269	0.0234488
MmugDNA.41483.1.S1_x_at	ArfGAP with FG repeats 1	AGFG1	-13.3192	0.0337177
Development of Epithelial Tissue
Probe Set ID	Name	Gene Symbol	Fold Change	p-value
MmugDNA.4061.1.S1_at	insulin-like growth factor 1 (somatomedin C)	IGF1	3.78955	0.00344364
MmugDNA.25109.1.S1_s_at	bone morphogenetic protein 7	BMP7	2.63359	0.0152971
MmuSTS.3239.1.S1_at	bone morphogenetic protein 4	BMP4	2.51398	0.0195829
MmuSTS.3642.1.S1_at	fibroblast growth factor receptor 2	FGFR2	2.20313	0.0344576
MmugDNA.17754.1.S1_at	angiopoietin-like 1	ANGPTL1	1.85229	0.0193012
MmugDNA.9153.1.S1_at	angiopoietin 1	ANGPT1	1.70153	0.0492472
MmugDNA.32051.1.S1_at	transforming growth factor, beta receptor II (70/80kDa)	TGFBR2	2.98631	0.0387166
MmugDNA.21307.1.S1_at	TIMP metallopeptidase inhibitor 2	TIMP2	8.45492	0.0033876
MmugDNA.41157.1.S1_at	matrix Gla protein	MGP	7.23041	0.0398205
MmugDNA.3437.1.S1_at	regulator of G-protein signaling 5	RGS5	5.44716	0.0241029
MmugDNA.42196.1.S1_at	extracellular matrix protein 1	ECM1	3.82695	0.03969
MmuSTS.3431.1.S1_at	collagen, type I, alpha 1	COL1A1	3.07588	0.0298561
MmugDNA.12457.1.S1_at	disabled homolog 2, mitogen-responsive phosphoprotein (Drosophila)	DAB2	2.91649	0.0219755
MmugDNA.21283.1.S1_at	KIT ligand	KITLG	2.75255	0.0400123
MmugDNA.39344.1.S1_at	nuclear receptor subfamily 2, group F, member 2	NR2F2	2.5977	0.0310141
Mmu.12268.1.S1_at	neuropilin 1	NRP1	2.39357	0.0242988
MmuSTS.1984.1.S1_at	cadherin 13, H-cadherin (heart)	CDH13	2.37802	0.00583678
MmugDNA.265.1.S1_at	none	FLT1	2.25802	0.0363069
Mmu.14771.1.S1_at	regulator of calcineurin 1	RCAN1	2.23779	0.037223
MmugDNA.11221.1.S1_s_at	catenin (cadherin-associated protein), beta 1, 88kDa	CTNNB1	2.16378	0.0301876
MmugDNA.16387.1.S1_at	sema domain, immunoglobulin domain (Ig), short basic domain, secreted, (semaphorin) 3G	SEMA3G	2.15078	0.0215071
MmugDNA.24379.1.S1_at	tissue factor pathway inhibitor (lipoprotein-associated coagulation inhibitor)	TFPI	2.11259	0.0112459
MmugDNA.15362.1.S1_at	HEG homolog 1 (zebrafish)	HEG1	2.06048	0.0139436
MmugDNA.1499.1.S1_at	serpin peptidase inhibitor, clade F (alpha-2 antiplasmin, pigment epithelium derived factor), member 1	SERPINF1	2.05327	0.000752111
MmugDNA.16810.1.S1_at	laminin, alpha 4	LAMA4	2.04322	0.0400332
Mmu.2126.1.S1_s_at	ATP synthase, H transporting, mitochondrial F1 complex, alpha subunit 1, cardiac muscle	ATP5A1	2.00832	0.0107697
MmuSTS.1520.1.S1_at	matrix metallopeptidase 2 (gelatinase A, 72kDa gelatinase, 72kDa type IV collagenase)	MMP2	1.9489	0.00208114
MmugDNA.34408.1.S1_at	mitogen-activated protein kinase 9	MAPK9	1.94213	0.00639653
MmugDNA.34404.1.S1_s_at	mitogen-activated protein kinase 8	MAPK8	1.90453	0.0534125
MmugDNA.35123.1.S1_s_at	SWI/SNF related, matrix associated, actin dependent regulator of chromatin, subfamily b, member 1	SMARCB1	1.89192	0.0050258
MmugDNA.30675.1.S1_at	neurofibromin 1	NF1	1.89039	0.00536498
MmugDNA.1751.1.S1_at	diacylglycerol kinase, alpha 80kDa	DGKA	1.79164	0.0538921
MmugDNA.40606.1.S1_at	activin A receptor type II-like 1	ACVRL1	1.67769	0.0236411
Mmu.512.1.S1_at	dystroglycan 1	DAG1	1.66913	0.0452471
MmugDNA.25072.1.S1_at	wingless-type MMTV integration site family, member 5A	WNT5A	1.65211	0.0255879
MmugDNA.2116.1.S1_at	high-mobility group box 1	HMGB1	1.64473	0.0274652
MmugDNA.33949.1.S1_at	tyrosine kinase with immunoglobulin-like and EGF-like domains 1	TIE1	1.64007	0.00397837
MmuSTS.2030.1.S1_at	procollagen-lysine, 2-oxoglutarate 5-dioxygenase 3	PLOD3	1.5978	0.00495063
MmuSTS.4697.1.S1_at	vascular cell adhesion molecule 1	VCAM1	1.59272	0.0274088
MmuSTS.3935.1.S1_at	signal transducer and activator of transcription 5A	STAT5A	1.58132	0.0287869
MmugDNA.7650.1.S1_at	angiotensin II receptor, type 2	AGTR2	1.54517	0.0273773
MmuSTS.3264.1.S1_at	Norrie disease (pseudoglioma)	NDP	1.5391	0.0277648
Mmu.11961.1.S1_at	guanylate binding protein 1, interferon-inducible, 67kD	GBP1	1.51404	0.0443241
MmuSTS.3760.1.S1_at	regulatory associated protein of MTOR, complex 1	RPTOR	1.50235	0.0131575
MmugDNA.20850.1.S1_s_at	Thy-1 cell surface antigen	THY1	1.47736	0.000828331
MmugDNA.16142.1.S1_at	Kruppel-like factor 2 (lung)	KLF2	1.46366	0.00158591
MmugDNA.21912.1.S1_at	SRY (sex determining region Y)-box 9	SOX9	1.45325	0.0218962
MmuSTS.1880.1.S1_at	collagen, type IV, alpha 2	COL4A2	1.44781	0.00916409
MmugDNA.38948.1.S1_s_at	casein kinase 2, beta subunit	CSNK2B	1.44448	0.00740805
MmugDNA.527.1.S1_at	laminin, beta 1	LAMB1	1.44016	0.0250808
MmugDNA.1594.1.S1_at	Epidermal growth factor receptor (erythroblastic leukemia viral (v-erb-b) oncogene homolog, avian)	EGFR	1.41438	0.000149694
MmugDNA.43021.1.S1_at	BCL2-like 11 (apoptosis facilitator)	BCL2L11	1.4083	0.0461882
MmugDNA.33493.1.S1_at	tumor protein p63	TP63	1.40042	0.0256393
MmuSTS.3217.1.S1_at	syndecan 4	SDC4	1.38626	0.0308071
MmuSTS.4410.1.S1_at	T-cell acute lymphocytic leukemia 1	TAL1	1.37466	0.0510421
MmugDNA.8134.1.S1_at	mesoderm posterior 1 homolog (mouse)	MESP1	1.36948	0.0137679
MmuSTS.2778.1.S1_at	v-akt murine thymoma viral oncogene homolog 1	AKT1	1.36846	0.0148207
MmugDNA.19485.1.S1_s_at	CD44 molecule (Indian blood group)	CD44	1.35889	0.0494769
MmuSTS.4253.1.S1_at	retinoic acid receptor, gamma	RARG	1.33437	0.00624395
MmuSTS.2823.1.S1_at	alanyl (membrane) aminopeptidase	ANPEP	1.31171	0.0248545
MmugDNA.26480.1.S1_at	sema domain, immunoglobulin domain (Ig), transmembrane domain (TM) and short cytoplasmic domain, (semaphorin) 4D	SEMA4D	1.29242	0.00945218
MmugDNA.28126.1.S1_at	v-rel avian reticuloendotheliosis viral oncogene homolog A	RELA	1.27562	0.0488915
MmugDNA.4823.1.S1_at	Low molecular weight phosphotyrosine protein phosphatase (LMW-PTP) (Low molecular weight cytosolic acid phosphatase) (Red cell acid phosphatase 1) (PTPase) (Adipocyte acid phosphatase)	ACP1	1.2706	0.00437252
MmugDNA.11567.1.S1_s_at	ADAM metallopeptidase domain 15	ADAM15	1.26743	0.037511
Mmu.1262.1.A1_at	MADS box transcription enhancer factor 2, polypeptide C	MEF2C	1.26693	0.0479669
MmuSTS.1456.1.S1_at	mitogen-activated protein kinase kinase 3	MAP2K3	1.25824	0.0211338
MmuSTS.2603.1.S1_at	early growth response 3	EGR3	1.25649	0.0506192
MmuSTS.173.1.S1_at	interferon, gamma	IFNG	1.23576	0.00884567
MmugDNA.31536.1.S1_at	heat shock transcription factor 1	HSF1	1.17659	0.0508837
MmugDNA.39159.1.S1_s_at	cerebral cavernous malformation 2	CCM2	1.17477	0.0410531
Mmu.3906.1.S1_at	G-rich RNA sequence binding factor 1	GRSF1	1.16845	0.0546753
MmugDNA.22126.1.S1_at	aminoacyl tRNA synthetase complex-interacting multifunctional protein 1	AIMP1	-1.18552	0.0255704
MmugDNA.12405.1.S1_at	integrin beta 1 binding protein 1	ITGB1BP1	-1.20171	0.0145956
MmuSTS.4466.1.S1_at	glial cell derived neurotrophic factor	GDNF	-1.20347	0.0507665
MmugDNA.26771.1.S1_at	F11 receptor	F11R	-1.26994	0.0235067
MmugDNA.14987.1.S1_at	cadherin 2, type 1, N-cadherin (neuronal)	CDH2	-1.27533	0.0296645
MmuSTS.2244.1.S1_at	plasminogen activator, urokinase receptor	PLAUR	-1.28836	0.0490426
MmugDNA.30102.1.S1_at	cathelicidin antimicrobial peptide	CAMP	-1.28925	0.00192971
MmugDNA.13034.1.S1_at	tyrosine 3-monooxygenase/tryptophan 5-monooxygenase activation protein, gamma polypeptide	YWHAG	-1.29441	0.0115176
MmugDNA.19027.1.S1_at	integrin, beta 8	ITGB8	-1.37997	0.0494551
MmugDNA.11043.1.S1_at	microtubule-associated protein 7	MAP7	-1.41101	0.0367585
MmugDNA.2126.1.S1_at	Amyloid beta (A4) precursor protein (protease nexin-II, Alzheimer disease)	APP	-1.42264	0.0186166
MmugDNA.38561.1.S1_at	syntaxin 2	STX2	-1.42728	0.0270818
MmuSTS.356.1.S1_s_at	nuclear factor of kappa light polypeptide gene enhancer in B-cells inhibitor, alpha	NFKBIA	-1.4392	0.0173796
MmugDNA.18606.1.S1_at	xanthine dehydrogenase	XDH	-1.61051	0.0187566
MmugDNA.1765.1.S1_at	Tight junction protein 4 (peripheral)	TJP4	-1.62275	0.0506539
MmuSTS.2527.1.S1_at	hydroxysteroid (17-beta) dehydrogenase 4	HSD17B4	-1.64963	0.0495576
MmugDNA.35527.1.S1_at	ets homologous factor	EHF	-1.66613	0.0503492
MmunewRS.35.1.S1_at	gap junction protein, beta 2, 26kDa	GJB2	-1.83648	0.00533687
MmugDNA.27708.1.S1_at	Tight junction protein 1 (zona occludens 1)	TJP1	-1.85657	0.00128486
MmugDNA.35992.1.S1_at	Methionyl aminopeptidase 2	METAP2	-1.87638	0.0349909
MmugDNA.3058.1.S1_at	POU class 3 homeobox 1	POU3F1	-1.98805	0.0127323
MmugDNA.26275.1.S1_at	InaD-like (Drosophila)	INADL	-2.02259	0.0107843
MmugDNA.17998.1.S1_at	hypoxia inducible factor 1, alpha subunit (basic helix-loop-helix transcription factor)	HIF1A	-2.04289	0.00936382
MmugDNA.17373.1.S1_at	S100 calcium binding protein A7A	S100A7A	-2.06343	0.0411421
MmugDNA.20006.1.S1_at	protein kinase, X-linked	PRKX	-2.1436	0.024009
MmugDNA.10712.1.S1_at	amphiregulin	AREG	-2.1702	0.0484095
MmugDNA.14854.1.S1_at	v-Ki-ras2 Kirsten rat sarcoma viral oncogene homolog	KRAS	-2.53527	0.0305561
MmugDNA.39437.1.S1_at	salvador homolog 1 (Drosophila)	SAV1	-2.55496	0.000417098
MmugDNA.18234.1.S1_at	runt-related transcription factor 2	RUNX2	-2.7055	0.029761
MmuSTS.652.1.S1_at	interleukin 1, beta	IL1B	-2.90251	0.00761548
MmugDNA.40075.1.S1_at	sciellin	SCEL	-3.21656	0.0334
MmugDNA.28062.1.S1_s_at	discs, large homolog 1 (Drosophila)	DLG1	-4.05349	0.028622
MmuSTS.4669.1.S1_at	tumor necrosis factor (ligand) superfamily, member 15	TNFSF15	-4.16222	0.0507384
MmugDNA.31296.1.S1_at	X-linked inhibitor of apoptosis	XIAP	-4.43923	0.0421368
MmugDNA.6219.1.S1_at	protein tyrosine phosphatase, non-receptor type 11	PTPN11	-4.60564	0.0306063
MmugDNA.30129.1.S1_at	tumor necrosis factor (ligand) superfamily, member 10	TNFSF10	-6.2732	0.0325575
MmugDNA.37524.1.S1_at	tight junction protein 2 (zona occludens 2)	TJP2	-17.3855	0.00978527
Infection of Epithelial Cell Lines
Probe Set ID	Name	Gene Symbol	Fold Change	p-value
MmugDNA.22158.1.S1_at	transgelin 2	TAGLN2	4.73411	0.0133155
MmuSTS.3620.1.S1_at	period homolog 3 (Drosophila)	PER3	3.34205	0.0306646
MmugDNA.19860.1.S1_s_at	metallothionein 1X	MT1X	2.80394	0.0263433
MmugDNA.40338.1.S1_s_at	collagen, type V, alpha 1	COL5A1	2.63548	0.0280752
MmugDNA.23983.1.S1_at	multiple PDZ domain protein	MPDZ	2.35335	0.0222407
MmugDNA.6187.1.S1_at	small nuclear ribonucleoprotein polypeptide A	SNRPA	2.14841	0.0464732
Mmu.5333.1.S1_at	nuclear RNA export factor 1	NXF1	2.12248	0.00108194
MmugDNA.9235.1.S1_s_at	adenosine deaminase, RNA-specific	ADAR	2.10385	0.0432295
MmugDNA.21843.1.S1_at	ras homolog gene family, member B	RHOB	2.11484	0.0134494
MmugDNA.1448.1.S1_s_at	AT rich interactive domain 1A (SWI-like)	ARID1A	2.03207	0.0286973
MmugDNA.19263.1.S1_at	RNA binding motif protein 5	RBM5	2.00376	0.0403022
MmugDNA.43210.1.S1_at	amino-terminal enhancer of split	AES	1.86872	0.0153672
MmugDNA.21588.1.S1_at	protein kinase C, beta	PRKCB	1.85464	0.0370237
MmugDNA.15756.1.S1_at	ring finger protein 41	RNF41	1.83609	0.017647
MmuSTS.4713.1.S1_at	zinc finger CCCH-type, antiviral 1	ZC3HAV1	1.83208	0.0223322
MmuSTS.1655.1.S1_at	phosphofructokinase, muscle	PFKM	1.80845	0.0257887
MmugDNA.26314.1.S1_at	basigin isoform 1	BSG	1.74749	0.0258749
MmugDNA.36276.1.S1_at	calcium binding and coiled-coil domain 1	CALCOCO1	1.65749	0.0461833
MmugDNA.2116.1.S1_at	high-mobility group box 1	HMGB1	1.64473	0.0274652
MmugDNA.33039.1.S1_at	spen homolog, transcriptional regulator (Drosophila)	SPEN	1.58378	0.0431439
MmugDNA.16351.1.S1_at	CDC42 effector protein (Rho GTPase binding) 3	CDC42EP3	1.5559	0.0413751
Mmu.865.1.S1_at	2',5'-oligoadenylate synthetase 1	OAS1	1.57613	0.0501577
MmugDNA.2981.1.S1_s_at	polymerase (RNA) II (DNA directed) polypeptide A, 220kDa	POLR2A	1.53087	0.00981751
MmugDNA.2176.1.S1_at	interferon stimulated exonuclease gene 20kDa	ISG20	1.51338	0.030638
MmunewRS.489.1.S1_at	ATPase, H transporting, lysosomal 16kDa, V0 subunit c	ATP6V0C	1.48438	0.0385564
Mmu.1520.2.S1_at	proteasome (prosome, macropain) 26S subunit, ATPase, 5	PSMC5	1.45477	0.00678875
MmugDNA.11151.1.S1_s_at	liver phosphofructokinase isoform b	PFKL	1.44835	0.0294309
MmuSTS.2268.1.S1_at	rhophilin 1	POLR2C	1.44714	0.0354515
MmuSTS.974.1.S1_at	ubiquitin-conjugating enzyme E2L 3	UBE2L3	1.42844	0.0493264
MmugDNA.33302.1.S1_at	forkhead box J2	FOXJ2	1.30757	0.0120202
MmugDNA.2681.1.S1_s_at	small nuclear ribonucleoprotein polypeptide C	SNRPC	1.30635	0.0187523
MmuSTS.622.1.S1_x_at	interferon, alpha 17	IFNA17	1.25339	0.0142919
MmugDNA.28126.1.S1_at	v-rel avian reticuloendotheliosis viral oncogene homolog A	RELA	1.27562	0.0488915
MmugDNA.16450.1.S1_at	dynamin 2	DNM2	1.22015	0.0223006
Mmu.5073.1.S1_at	histone deacetylase 1	HDAC1	1.21803	0.0235517
MmuSTS.173.1.S1_at	interferon, gamma	IFNG	1.23576	0.00884567
MmugDNA.17762.1.S1_s_at	filamin binding LIM protein 1	FBLIM1	-1.22199	0.0355805
MmugDNA.7346.1.S1_s_at	ribosomal protein L12	RPL12	-1.23551	0.0393402
MmuSTS.3957.1.S1_at	splicing factor, arginine/serine-rich 6	SRSF6	-1.24416	0.00526307
MmugDNA.23021.1.S1_at	prostaglandin E receptor 1 (subtype EP1), 42kDa	PTGER1	-1.28489	0.0241866
MmugDNA.30102.1.S1_at	cathelicidin antimicrobial peptide	CAMP	-1.28925	0.00192971
MmuSTS.2893.1.S1_at	tripartite motif-containing 44	TRIM44	-1.2998	2.01799e-05
MmugDNA.13320.1.S1_at	lectin, mannose-binding 2	LMAN2	-1.31247	0.0247915
MmuSTS.4267.1.S1_at	glutamic pyruvate transaminase (alanine aminotransferase) 2	GPT2	-1.32028	0.0190225
MmuSTS.1665.1.S1_at	LIM domain kinase 2	LIMK2	-1.36343	0.0535108
Mmu.7078.1.S1_s_at	SUB1 homolog (S. cerevisiae)	SUB1	-1.55432	0.000117867
MmugDNA.10671.1.S1_at	Thyroid hormone receptor associated protein 2	MED13L	-1.64868	0.0427861
MmugDNA.6763.1.S1_at	cell division cycle and apoptosis regulator 1 /// cell-cycle and apoptosis regulatory protein 1	CCAR1	-1.68058	0.0115389
MmugDNA.24269.1.S1_at	nucleoporin 50kDa	NUP50	-1.71472	0.00391088
MmugDNA.7057.1.S1_s_at	AE binding protein 2	AEBP2	-1.76103	0.0340677
MmugDNA.7873.1.S1_at	B-cell CLL/lymphoma 11A (zinc finger protein)	BCL11A	-1.77734	0.00224829
MmugDNA.5556.1.S1_at	Dual specificity phosphatase 16	DUSP16	-1.81671	0.0430953
MmugDNA.34103.1.S1_at	Sideroflexin 3	SFXN3	-1.85245	0.0174004
MmugDNA.23382.1.S1_at	A kinase (PRKA) anchor protein 13	AKAP13	-1.85352	0.00494715
MmugDNA.21273.1.S1_at	heat shock 70kDa protein 5 (glucose-regulated protein, 78kDa)	HSPA5	-1.89706	0.0162149
MmugDNA.39414.1.S1_at	3-hydroxy-3-methylglutaryl-Coenzyme A synthase 1 (soluble)	HMGCS1	-2.0554	0.00616427
MmugDNA.17373.1.S1_at	S100 calcium binding protein A7A	S100A7A	-2.06343	0.0411421
MmugDNA.36910.1.S1_at	karyopherin (importin) beta 1	KPNB1	-2.07033	0.0480364
MmugDNA.28795.1.S1_at	nephronophthisis 3 (adolescent)	NPHP3	-2.07989	0.0337501
MmugDNA.38592.1.S1_at	Small nuclear ribonucleoprotein polypeptide A'	SNRPA1	-2.53878	0.0443934
MmugDNA.40156.1.S1_at	Methionine adenosyltransferase II, alpha	MAT2A	-2.55365	0.0201826
MmugDNA.25131.1.S1_at	nucleoporin 62kDa	NUP62	-2.59429	0.010154
Mmu.289.1.S1_at	protein phosphatase, Mg2ﳉ dependent, 1K	PPM1K	-2.83102	0.00316585
MmuSTS.637.1.S1_at	interleukin 36, gamma	IL36G	-3.25253	0.0293285
MmugDNA.9923.1.S1_at	K(lysine) acetyltransferase 6A	KAT6A	-3.59525	0.0331667
MmugDNA.20024.1.S1_at	tripartite motif-containing 7	TRIM7	-3.93081	0.00954322
MmugDNA.31296.1.S1_at	X-linked inhibitor of apoptosis	XIAP	-4.43923	0.0421368
MmugDNA.19474.1.S1_s_at	fragile X mental retardation, autosomal homolog 1	FXR1	-4.76995	0.0334753
Proliferation of Epithelial Cells
Probe Set ID	Name	Gene Symbol	Fold Change	p-value
MmuSTS.1952.1.S1_at	NK3 homeobox 1	NKX3-1	6.57834	0.0122083
MmuSTS.1223.1.S1_at	periostin, osteoblast specific factor	POSTN	4.90274	0.0364779
MmugDNA.4061.1.S1_at	insulin-like growth factor 1 (somatomedin C)	IGF1	3.78955	0.00344364
MmugDNA.32051.1.S1_at	transforming growth factor, beta receptor II (70/80kDa)	TGFBR2	2.98631	0.0387166
MmuSTS.4811.1.S1_at	FYN oncogene related to SRC, FGR, YES	FYN	2.86066	0.0164112
MmugDNA.21283.1.S1_at	KIT ligand	KITLG	2.75255	0.0400123
MmugDNA.37973.1.S1_at	PTK6 protein tyrosine kinase 6	PTK6	2.60081	0.0051764
MmugDNA.35897.1.S1_at	coiled-coil domain containing 92	CCDC92	2.59928	0.0223161
MmuSTS.925.1.S1_at	fibulin 5	FBLN5	2.53986	0.051053
MmugDNA.19752.1.S1_at	forkhead box F2	FOXF2	2.53288	0.0125271
MmuSTS.3239.1.S1_at	bone morphogenetic protein 4	BMP4	2.51398	0.0195829
MmuSTS.1984.1.S1_at	cadherin 13, H-cadherin (heart)	CDH13	2.37802	0.00583678
MmuSTS.3642.1.S1_at	fibroblast growth factor receptor 2	FGFR2	2.20313	0.0344576
MmuSTS.3934.1.S1_at	collagen, type VIII, alpha 2	COL8A2	2.17651	0.0123272
MmugDNA.11221.1.S1_s_at	catenin (cadherin-associated protein), beta 1, 88kDa	CTNNB1	2.16378	0.0301876
MmugDNA.39825.1.S1_at	Transcription factor 7-like 2 (HMG box transcription factor 4) (T-cell-specific transcription factor 4) (TCF-4) (hTCF-4)	TCF7L2	1.99432	0.00510556
MmugDNA.34408.1.S1_at	mitogen-activated protein kinase 9	MAPK9	1.94213	0.00639653
MmugDNA.20327.1.S1_s_at	melanoma antigen family D, 1	MAGED1	1.90472	0.00337507
MmugDNA.34404.1.S1_s_at	mitogen-activated protein kinase 8	MAPK8	1.90453	0.0534125
MmuSTS.1814.1.S1_at	Sp6 transcription factor	SP6	1.90224	0.0469228
MmuSTS.2866.1.S1_at	stathmin 1	STMN1	1.89468	0.0254931
MmugDNA.18189.1.S1_at	insulin-like growth factor binding protein 4	IGFBP4	1.81742	0.0522437
MmugDNA.9707.1.S1_at	transcription factor 4	TCF4	1.80854	0.00674588
MmuSTS.1301.1.S1_at	short chain dehydrogenase/reductase family 16C, member 5	SDR16C5	1.7107	0.0376946
MmugDNA.26602.1.S1_at	nuclear factor of activated T-cells, cytoplasmic, calcineurin-dependent 1	NFATC1	1.67498	0.0219104
MmugDNA.25072.1.S1_at	wingless-type MMTV integration site family, member 5A	WNT5A	1.65211	0.0255879
MmugDNA.35754.1.S1_s_at	latent transforming growth factor beta binding protein 4	LTBP4	1.6343	0.0301185
MmugDNA.19758.1.S1_at	B-cell CLL/lymphoma 11B (zinc finger protein)	BCL11B	1.62201	0.0366023
MmugDNA.26912.1.S1_at	follistatin	FST	1.61467	0.0518413
MmugDNA.11255.1.S1_at	ral guanine nucleotide dissociation stimulator	RALGDS	1.61466	0.0426401
MmugDNA.33918.1.S1_at	protein phosphatase 1, regulatory (inhibitor) subunit 13 like	PPP1R13L	1.61006	0.00984577
MmugDNA.37206.1.S1_at	SMAD family member 7	SMAD7	1.60315	0.0219727
MmuSTS.3935.1.S1_at	signal transducer and activator of transcription 5A	STAT5A	1.58132	0.0287869
MmuSTS.714.1.S1_at	integrin, alpha 3 (antigen CD49C, alpha 3 subunit of VLA-3 receptor)	ITGA3	1.55543	0.0544238
MmugDNA.7650.1.S1_at	angiotensin II receptor, type 2	AGTR2	1.54517	0.0273773
MmugDNA.15774.1.S1_at	ezrin	EZR	1.51976	0.01602
MmuSTS.4819.1.S1_at	GATA binding protein 2	GATA2	1.45697	0.0209434
MmugDNA.21912.1.S1_at	SRY (sex determining region Y)-box 9	SOX9	1.45325	0.0218962
MmugDNA.527.1.S1_at	laminin, beta 1	LAMB1	1.44016	0.0250808
MmugDNA.16975.1.S1_at	beta-transducin repeat containing	BTRC	1.43798	0.0220042
MmugDNA.38632.1.S1_at	T-box 1	TBX1	1.43473	0.0269269
Mmu.7236.1.S1_at	CD9 molecule	CD9	1.42033	0.0031629
MmugDNA.1594.1.S1_at	Epidermal growth factor receptor (erythroblastic leukemia viral (v-erb-b) oncogene homolog, avian)	EGFR	1.41438	0.000149694
MmugDNA.21962.1.S1_at	inhibin, beta A	INHBA	1.41256	0.0165777
MmuSTS.3373.1.S1_s_at	CD4 molecule	CD4	1.41211	0.0207519
MmugDNA.33493.1.S1_at	tumor protein p63	TP63	1.40042	0.0256393
MmugDNA.43540.1.S1_at	NGFI-A binding protein 1 (EGR1 binding protein 1)	NAB1	1.38115	0.0316648
MmuSTS.2778.1.S1_at	v-akt murine thymoma viral oncogene homolog 1	AKT1	1.36846	0.0148207
MmugDNA.34829.1.S1_at	integrin beta chain, beta 3 precursor	ITGB3	1.34783	0.0379199
MmuSTS.4253.1.S1_at	retinoic acid receptor, gamma	RARG	1.33437	0.00624395
Mmu.13707.1.S1_at	ephrin receptor EphA2	TSG101	1.32665	0.0376833
MmuSTS.1998.1.S1_at	estrogen receptor 1	ESR1	1.32463	0.0330197
MmugDNA.20738.1.S1_at	odd-skipped related 2 (Drosophila)	OSR2	1.31553	0.0409341
MmugDNA.15936.1.S1_at	insulin receptor	INSR	1.3036	0.00106025
MmugDNA.41872.1.S1_at	phosphodiesterase 5A, cGMP-specific	PDE5A	1.2978	0.000379024
MmugDNA.21723.1.S1_at	jun B proto-oncogene	JUNB	1.29716	0.00831635
MmugDNA.26480.1.S1_at	sema domain, immunoglobulin domain (Ig), transmembrane domain (TM) and short cytoplasmic domain, (semaphorin) 4D	SEMA4D	1.29242	0.00945218
MmugDNA.38638.1.S1_at	nicastrin	NCSTN	1.28129	0.046069
MmugDNA.9423.1.S1_at	retinoid X receptor, alpha	RXRA	1.27458	0.0441271
MmuSTS.173.1.S1_at	interferon, gamma	IFNG	1.23576	0.00884567
MmugDNA.10347.1.S1_at	Ret proto-oncogene (multiple endocrine neoplasia and medullary thyroid carcinoma 1, Hirschsprung disease)	RET	1.2103	0.0377848
MmugDNA.213.1.S1_at	interleukin 11	IL11	-1.25155	0.0272153
MmugDNA.38917.1.S1_at	DEAD (Asp-Glu-Ala-Asp) box polypeptide 5	DDX5	-1.25822	0.00448174
MmuSTS.3541.1.S1_at	nucleotide-binding oligomerization domain containing 2	NOD2	-1.32549	0.014929
MmugDNA.19027.1.S1_at	integrin, beta 8	ITGB8	-1.37997	0.0494551
MmugDNA.1440.1.S1_at	Activin A receptor, type II	ACVR2	-1.40424	0.052534
MmuSTS.356.1.S1_s_at	nuclear factor of kappa light polypeptide gene enhancer in B-cells inhibitor, alpha	NFKBIA	-1.4392	0.0173796
MmugDNA.26126.1.S1_at	SRY (sex determining region Y)-box 2	SOX2	-1.51052	0.016526
MmugDNA.97.1.S1_at	Janus kinase 2	JAK2	-1.60481	0.0121371
MmuSTS.269.1.S1_at	cell division cycle 73	CDC73	-1.68378	0.0521288
MmugDNA.34113.1.S1_at	p21 (CDKN1A)-activated kinase 2	PAK2	-1.7207	0.0350465
MmuSTS.2617.1.S1_at	EREG	EREG	-1.78847	0.0411386
MmugDNA.35992.1.S1_at	Methionyl aminopeptidase 2	METAP2	-1.87638	0.0349909
MmugDNA.39714.1.S1_at	platelet-activating factor receptor	PTAFR	-2.13177	0.00405645
MmugDNA.10712.1.S1_at	amphiregulin	AREG	-2.1702	0.0484095
MmugDNA.31186.1.S1_at	secreted frizzled-related protein 1	SFRP1	-2.17548	0.0396856
MmuSTS.1838.1.S1_at	von Hippel-Lindau tumor suppressor	VHL	-2.41464	0.0166337
MmugDNA.14854.1.S1_at	v-Ki-ras2 Kirsten rat sarcoma viral oncogene homolog	KRAS	-2.53527	0.0305561
MmugDNA.39437.1.S1_at	salvador homolog 1 (Drosophila)	SAV1	-2.55496	0.000417098
MmuSTS.652.1.S1_at	interleukin 1, beta	IL1B	-2.90251	0.00761548
MmugDNA.7.1.S1_at	serum/glucocorticoid regulated kinase family, member 3	SGK3	-3.27162	0.00389617
MmugDNA.28062.1.S1_s_at	discs, large homolog 1 (Drosophila)	DLG1	-4.05349	0.028622
MmugDNA.43366.1.S1_at	Catenin (cadherin-associated protein), alpha 1, 102kDa	CTNNA1	-4.06911	0.0429986
MmugDNA.30129.1.S1_at	tumor necrosis factor (ligand) superfamily, member 10	TNFSF10	-6.2732	0.0325575
Differentiation of Epithelial Cells
Probe Set ID	Name	Gene Symbol	Fold Change	p-value
MmugDNA.21307.1.S1_at	TIMP metallopeptidase inhibitor 2	TIMP2	8.45492	0.0033876
MmugDNA.4061.1.S1_at	insulin-like growth factor 1 (somatomedin C)	IGF1	3.78955	0.00344364
MmugDNA.5060.1.S1_at	catenin (cadherin-associated protein), delta 1	CTNND1	3.42136	0.0224814
Mmu.7507.2.S1_at	thioredoxin interacting protein	TXNIP	3.34519	0.00170842
MmuSTS.4811.1.S1_at	FYN oncogene related to SRC, FGR, YES	FYN	2.86066	0.0164112
MmugDNA.21283.1.S1_at	KIT ligand	KITLG	2.75255	0.0400123
MmugDNA.25109.1.S1_s_at	bone morphogenetic protein 7	BMP7	2.63359	0.0152971
MmuSTS.165.1.S1_at	inhibitor of DNA binding 3, dominant negative helix-loop-helix protein	ID3	2.63343	0.00674457
MmuSTS.3239.1.S1_at	bone morphogenetic protein 4	BMP4	2.51398	0.0195829
MmuSTS.3642.1.S1_at	fibroblast growth factor receptor 2	FGFR2	2.20313	0.0344576
MmugDNA.11221.1.S1_s_at	catenin (cadherin-associated protein), beta 1, 88kDa	CTNNB1	2.16378	0.0301876
MmugDNA.34408.1.S1_at	mitogen-activated protein kinase 9	MAPK9	1.94213	0.00639653
MmugDNA.34404.1.S1_s_at	mitogen-activated protein kinase 8	MAPK8	1.90453	0.0534125
MmuSTS.1814.1.S1_at	Sp6 transcription factor	SP6	1.90224	0.0469228
MmuSTS.1971.1.S1_at	Notch homolog 3 (Drosophila)	NOTCH3	1.84505	0.00858553
MmuSTS.4001.1.S1_at	transglutaminase 3 (E polypeptide, protein-glutamine-gamma-glutamyltransferase)	TGM3	1.6456	0.0126403
MmuSTS.4421.1.S1_at	frizzled homolog 1 (Drosophila)	FZD1	1.62873	0.0434043
MmugDNA.33918.1.S1_at	protein phosphatase 1, regulatory (inhibitor) subunit 13 like	PPP1R13L	1.61006	0.00984577
MmugDNA.37206.1.S1_at	SMAD family member 7	SMAD7	1.60315	0.0219727
MmuSTS.3935.1.S1_at	signal transducer and activator of transcription 5A	STAT5A	1.58132	0.0287869
MmugDNA.21912.1.S1_at	SRY (sex determining region Y)-box 9	SOX9	1.45325	0.0218962
MmugDNA.18169.1.S1_at	signal transducer and activator of transcription 5B	STAT5B	1.45192	0.0487136
MmugDNA.38632.1.S1_at	T-box 1	TBX1	1.43473	0.0269269
MmugDNA.1594.1.S1_at	Epidermal growth factor receptor (erythroblastic leukemia viral (v-erb-b) oncogene homolog, avian)	EGFR	1.41438	0.000149694
MmugDNA.33493.1.S1_at	tumor protein p63	TP63	1.40042	0.0256393
MmugDNA.15214.1.S1_s_at	small proline-rich protein 1A	SPRR1A	1.39731	0.022063
MmugDNA.30358.1.S1_s_at	bone morphogenetic protein 1	BMP1	1.332	0.0515732
Mmu.13707.1.S1_at	ephrin receptor EphA2	TSG101	1.32665	0.0376833
MmugDNA.15936.1.S1_at	insulin receptor	INSR	1.3036	0.00106025
MmugDNA.20454.1.S1_at	prostaglandin-endoperoxide synthase 1 (prostaglandin G/H synthase and cyclooxygenase)	PTGS1	1.29742	0.0105059
MmugDNA.21723.1.S1_at	jun B proto-oncogene	JUNB	1.29716	0.00831635
MmugDNA.26480.1.S1_at	sema domain, immunoglobulin domain (Ig), transmembrane domain (TM) and short cytoplasmic domain, (semaphorin) 4D	SEMA4D	1.29242	0.00945218
MmugDNA.9423.1.S1_at	retinoid X receptor, alpha	RXRA	1.27458	0.0441271
MmuSTS.744.1.S1_at	phosphatidylinositol-4-phosphate 5-kinase, type I, alpha	PIP5K1A	1.24887	0.0144879
MmugDNA.36809.1.S1_at	a disintegrin-like and metalloprotease (reprolysin type) with thrombospondin type 1 motif, 9	ADAMTS9	1.24277	0.0529511
MmugDNA.12626.1.S1_s_at	SWI/SNF related, matrix associated, actin dependent regulator of chromatin, subfamily a, member 4	SMARCA4	1.23679	0.0143067
MmuSTS.173.1.S1_at	interferon, gamma	IFNG	1.23576	0.00884567
MmugDNA.15259.1.S1_at	kelch-like ECH-associated protein 1	KEAP1	1.22319	0.0124996
MmugDNA.4384.1.S1_at	transcription factor 21	TCF21	1.20466	0.0175913
MmuSTS.4466.1.S1_at	glial cell derived neurotrophic factor	GDNF	-1.20347	0.0507665
MmuSTS.3119.1.S1_at	v-maf musculoaponeurotic fibrosarcoma oncogene homolog G (avian)	MAFG	-1.25484	0.0116546
MmugDNA.26771.1.S1_at	F11 receptor	F11R	-1.26994	0.0235067
MmugDNA.30019.1.S1_at	cystatin A (stefin A)	CSTA	-1.28357	0.0122092
MmugDNA.38561.1.S1_at	syntaxin 2	STX2	-1.42728	0.0270818
MmuSTS.356.1.S1_s_at	nuclear factor of kappa light polypeptide gene enhancer in B-cells inhibitor, alpha	NFKBIA	-1.4392	0.0173796
MmugDNA.27189.1.S1_at	hairy and enhancer of split 1, (Drosophila)	HES1	-1.50684	0.0375596
MmugDNA.26126.1.S1_at	SRY (sex determining region Y)-box 2	SOX2	-1.51052	0.016526
MmugDNA.8076.1.S1_at	cylindromatosis (turban tumor syndrome)	CYLD	-1.51124	0.0197215
MmugDNA.18606.1.S1_at	xanthine dehydrogenase	XDH	-1.61051	0.0187566
MmuSTS.2617.1.S1_at	EREG	EREG	-1.78847	0.0411386
MmugDNA.3058.1.S1_at	POU class 3 homeobox 1	POU3F1	-1.98805	0.0127323
MmugDNA.28427.1.S1_at	myosin VA (heavy chain 12, myoxin)	MYO5A	-2.26906	0.0538024
MmugDNA.30956.1.S1_at	guanine nucleotide binding protein (G protein), q polypeptide	GNAQ	-2.34352	0.0244235
MmuSTS.1838.1.S1_at	von Hippel-Lindau tumor suppressor	VHL	-2.41464	0.0166337
MmugDNA.39437.1.S1_at	salvador homolog 1 (Drosophila)	SAV1	-2.55496	0.000417098
MmugDNA.18234.1.S1_at	runt-related transcription factor 2	RUNX2	-2.7055	0.029761
MmuSTS.3064.1.S1_at	RAB27A, member RAS oncogene family	RAB27A	-3.09363	0.00628
Mmu.16242.1.S1_at	biogenesis of lysosomal organelles complex-1, subunit 6, pallidin	BLOC1S6	-3.19726	0.018909
MmugDNA.40075.1.S1_at	sciellin	SCEL	-3.21656	0.0334
MmugDNA.36738.1.S1_at	protein kinase N2	PKN2	-3.41074	0.0541577
MmugDNA.6219.1.S1_at	protein tyrosine phosphatase, non-receptor type 11	PTPN11	-4.60564	0.0306063
MmugDNA.30129.1.S1_at	tumor necrosis factor (ligand) superfamily, member 10	TNFSF10	-6.2732	0.0325575
Death of Epithelial Cells
Probe Set ID	Name	Gene Symbol	Fold Change	p-value
MmugDNA.9802.1.S1_s_at	aldehyde dehydrogenase 3 family, memberA1	ALDH3A1	4.53252	0.00465518
MmugDNA.42890.1.S1_at	insulin-like growth factor binding protein 5	IGFBP5	4.10572	0.0168031
MmugDNA.4061.1.S1_at	insulin-like growth factor 1 (somatomedin C)	IGF1	3.78955	0.00344364
MmuSTS.4662.1.S1_at	tumor necrosis factor receptor superfamily, member 19	TNFRSF19	3.29781	0.0518456
MmugDNA.32051.1.S1_at	transforming growth factor, beta receptor II (70/80kDa)	TGFBR2	2.98631	0.0387166
MmugDNA.12457.1.S1_at	disabled homolog 2, mitogen-responsive phosphoprotein (Drosophila)	DAB2	2.91649	0.0219755
MmugDNA.32484.1.S1_s_at	TIMP metallopeptidase inhibitor 3	TIMP3	2.83332	0.0373293
MmugDNA.25109.1.S1_s_at	bone morphogenetic protein 7	BMP7	2.63359	0.0152971
MmugDNA.19752.1.S1_at	forkhead box F2	FOXF2	2.53288	0.0125271
MmuSTS.3239.1.S1_at	bone morphogenetic protein 4	BMP4	2.51398	0.0195829
MmugDNA.33218.1.S1_s_at	nicotinamide phosphoribosyltransferase	NAMPT	2.49472	0.042455
MmugDNA.39927.1.S1_s_at	mutS homolog 2, colon cancer, nonpolyposis type 1 (E. coli)	MSH2	2.46567	0.0523218
MmugDNA.41948.1.S1_at	neurotrophic tyrosine kinase, receptor, type 2	NTRK2	2.35825	0.00315355
MmugDNA.38424.1.S1_at	inositol hexakisphosphate kinase 2	IP6K2	2.25621	0.0252429
MmugDNA.30573.1.S1_at	PC4 and SFRS1 interacting protein 1	PSIP1	2.20065	0.0318564
MmugDNA.11221.1.S1_s_at	catenin (cadherin-associated protein), beta 1, 88kDa	CTNNB1	2.16378	0.0301876
MmugDNA.1499.1.S1_at	serpin peptidase inhibitor, clade F (alpha-2 antiplasmin, pigment epithelium derived factor), member 1	SERPINF1	2.05327	0.000752111
MmugDNA.6394.1.S1_at	microtubule-associated protein tau	MAPT	2.0414	0.0309956
MmugDNA.24630.1.S1_s_at	granulysin	GNLY	1.99462	0.0488098
MmugDNA.37672.1.S1_s_at	heat shock 27kDa protein 1	HSPB1	1.97907	0.0350346
MmuSTS.1520.1.S1_at	matrix metallopeptidase 2 (gelatinase A, 72kDa gelatinase, 72kDa type IV collagenase)	MMP2	1.9489	0.00208114
MmugDNA.34404.1.S1_s_at	mitogen-activated protein kinase 8	MAPK8	1.90453	0.0534125
MmugDNA.20907.1.S1_at	phosphodiesterase 4A, cAMP-specific (phosphodiesterase E2 dunce homolog, Drosophila)	PDE4A	1.89351	0.0094439
MmugDNA.424.1.S1_at	caspase 12 (gene/pseudogene)	CASP12	1.8398	0.0208269
MmugDNA.9707.1.S1_at	transcription factor 4	TCF4	1.80854	0.00674588
MmugDNA.36068.1.S1_at	three prime repair exonuclease 2	TREX2	1.68028	0.0120434
MmugDNA.19369.1.S1_s_at	caspase 2, apoptosis-related cysteine peptidase	CASP2	1.67433	0.0429034
MmuSTS.4661.1.S1_at	tumor necrosis factor receptor superfamily, member 11b	TNFRSF11B	1.66106	0.0166669
MmugDNA.9551.1.S1_at	succinate dehydrogenase complex, subunit C isoform 1 precursor	SDHC	1.61629	0.029371
MmugDNA.40811.1.S1_at	kinase suppressor of ras 1	KSR1	1.58791	0.0147754
MmugDNA.21620.1.S1_at	protein phosphatase 5, catalytic subunit	PPP5C	1.50595	0.00901502
MmugDNA.14090.1.S1_at	ATPase type 13A2	ATP13A2	1.50363	0.00363387
MmugDNA.31375.1.S1_s_at	caspase 1, apoptosis-related cysteine peptidase (interleukin 1, beta, convertase)	CASP1	1.46919	0.0416346
MmugDNA.4113.1.S1_at	heat shock 22kDa protein 8	HSPB8	1.44449	0.000804248
MmugDNA.1594.1.S1_at	Epidermal growth factor receptor (erythroblastic leukemia viral (v-erb-b) oncogene homolog, avian)	EGFR	1.41438	0.000149694
MmuSTS.3373.1.S1_s_at	CD4 molecule	CD4	1.41211	0.0207519
MmugDNA.43021.1.S1_at	BCL2-like 11 (apoptosis facilitator)	BCL2L11	1.4083	0.0461882
MmugDNA.33493.1.S1_at	tumor protein p63	TP63	1.40042	0.0256393
MmuSTS.2778.1.S1_at	v-akt murine thymoma viral oncogene homolog 1	AKT1	1.36846	0.0148207
MmugDNA.19485.1.S1_s_at	CD44 molecule (Indian blood group)	CD44	1.35889	0.0494769
MmugDNA.43134.1.S1_at	NAD(P)H dehydrogenase, quinone 2	NQO2	1.34911	0.0285315
MmugDNA.3948.1.S1_at	B-cell CLL/lymphoma 6	BCL6	1.34268	0.00205687
MmugDNA.23972.1.S1_s_at	Ras association (RalGDS/AF-6) domain family member 5	RASSF5	1.32985	0.00750276
MmuSTS.1998.1.S1_at	estrogen receptor 1	ESR1	1.32463	0.0330197
MmugDNA.25157.1.S1_s_at	sphingosine-1-phosphate lyase 1	SGPL1	1.31648	0.0229055
MmugDNA.15936.1.S1_at	insulin receptor	INSR	1.3036	0.00106025
MmugDNA.20454.1.S1_at	prostaglandin-endoperoxide synthase 1 (prostaglandin G/H synthase and cyclooxygenase)	PTGS1	1.29742	0.0105059
MmugDNA.34657.1.S1_at	interferon regulatory factor 4	IRF4	1.29087	0.0346265
MmugDNA.30734.1.S1_at	sirtuin (silent mating type information regulation 2 homolog) 3 (S. cerevisiae)	SIRT3	1.29065	0.0521713
MmugDNA.28126.1.S1_at	v-rel avian reticuloendotheliosis viral oncogene homolog A	RELA	1.27562	0.0488915
Mmu.1625.1.S1_at	serum/glucocorticoid regulated kinase 1	SGK1	1.26736	0.0312889
MmugDNA.16849.1.S1_at	sirtuin (silent mating type information regulation 2 homolog) 4 (S. cerevisiae)	SIRT4	1.26631	0.0508953
MmuSTS.173.1.S1_at	interferon, gamma	IFNG	1.23576	0.00884567
MmugDNA.26632.1.S1_at	nicotinamide nucleotide adenylyltransferase 3	NMNAT3	-1.20656	0.0530249
MmugDNA.213.1.S1_at	interleukin 11	IL11	-1.25155	0.0272153
MmugDNA.14987.1.S1_at	cadherin 2, type 1, N-cadherin (neuronal)	CDH2	-1.27533	0.0296645
MmuSTS.2244.1.S1_at	plasminogen activator, urokinase receptor	PLAUR	-1.28836	0.0490426
MmugDNA.30102.1.S1_at	cathelicidin antimicrobial peptide	CAMP	-1.28925	0.00192971
MmugDNA.23813.1.S1_at	Nucleolar protein 3 (apoptosis repressor with CARD domain)	NOL3	-1.32943	0.0199205
MmugDNA.10352.1.S1_at	DEAD (Asp-Glu-Ala-Asp) box polypeptide 17DEAD (Asp-Glu-Ala-Asp) box polypeptide 17	DDX17	-1.41708	0.047573
MmugDNA.2126.1.S1_at	Amyloid beta (A4) precursor protein (protease nexin-II, Alzheimer disease)	APP	-1.42264	0.0186166
MmuSTS.356.1.S1_s_at	nuclear factor of kappa light polypeptide gene enhancer in B-cells inhibitor, alpha	NFKBIA	-1.4392	0.0173796
MmugDNA.143.1.S1_at	heat shock 60kDa protein 1 (chaperonin)	HSPD1	-1.48303	0.00580305
Mmu.4246.1.S1_s_at	peptidylprolyl isomerase D	PPID	-1.48585	0.0122168
MmugDNA.35380.1.S1_at	protein arginine methyltransferase 2	PRMT2	-1.48973	0.030454
MmugDNA.8076.1.S1_at	cylindromatosis (turban tumor syndrome)	CYLD	-1.51124	0.0197215
MmuSTS.2915.1.S1_at	interleukin-1 receptor-associated kinase 3	IRAK3	-1.56225	0.0338338
MmugDNA.8199.1.S1_at	protein phosphatase 3 (formerly 2B), regulatory subunit B, alpha isoform	PPP3R1	-1.56307	0.0416693
MmugDNA.97.1.S1_at	Janus kinase 2	JAK2	-1.60481	0.0121371
MmuSTS.1396.1.S1_s_at	zinc finger, MYND domain containing 11	ZMYND11	-1.70721	0.0128302
MmugDNA.34113.1.S1_at	p21 (CDKN1A)-activated kinase 2	PAK2	-1.7207	0.0350465
MmugDNA.21273.1.S1_at	heat shock 70kDa protein 5 (glucose-regulated protein, 78kDa)	HSPA5	-1.89706	0.0162149
MmugDNA.39714.1.S1_at	platelet-activating factor receptor	PTAFR	-2.13177	0.00405645
MmugDNA.31186.1.S1_at	secreted frizzled-related protein 1	SFRP1	-2.17548	0.0396856
MmugDNA.27936.1.S1_s_at	CASP8 and FADD-like apoptosis regulator	CFLAR	-2.2005	0.0416285
MmuSTS.1448.1.S1_at	v-yes-1 Yamaguchi sarcoma viral related oncogene homolog	LYN	-2.33932	0.0173564
MmugDNA.37787.1.S1_at	Mdm2 p53 binding protein homolog (mouse)	MDM2	-2.34031	0.0549773
MmugDNA.12836.1.S1_at	protein phosphatase, Mg2ﳉ dependent, 1A	PPM1A	-2.35459	0.0102922
MmugDNA.14854.1.S1_at	v-Ki-ras2 Kirsten rat sarcoma viral oncogene homolog	KRAS	-2.53527	0.0305561
MmuSTS.652.1.S1_at	interleukin 1, beta	IL1B	-2.90251	0.00761548
MmugDNA.36738.1.S1_at	protein kinase N2	PKN2	-3.41074	0.0541577
MmugDNA.40535.1.S1_at	homeodomain interacting protein kinase 2	HIPK2	-3.41116	0.0456556
MmugDNA.1191.1.S1_at	tribbles homolog 3 (Drosophila)	TRIB3	-3.81676	0.0304911
MmugDNA.43366.1.S1_at	Catenin (cadherin-associated protein), alpha 1, 102kDa	CTNNA1	-4.06911	0.0429986
MmugDNA.31296.1.S1_at	X-linked inhibitor of apoptosis	XIAP	-4.43923	0.0421368
MmugDNA.30129.1.S1_at	tumor necrosis factor (ligand) superfamily, member 10	TNFSF10	-6.2732	0.0325575
MmugDNA.37524.1.S1_at	tight junction protein 2 (zona occludens 2)	TJP2	-17.3855	0.00978527
Formation of Focal Adhesions
Probe Set ID	Name	Gene Symbol	Fold Change	p-value
MmugDNA.12478.1.S1_at	fermitin family homolog 2 (Drosophila)	FERMT2	4.36437	0.0345595
MmugDNA.5060.1.S1_at	catenin (cadherin-associated protein), delta 1	CTNND1	3.42136	0.0224814
MmugDNA.15566.1.S1_at	guanine nucleotide binding protein (G protein), alpha inhibiting activity polypeptide 2	GNAI2	2.36877	0.00467677
MmugDNA.4820.1.S1_at	Rho GTPase activating protein 6	ARHGAP6	2.34234	0.039989
MmugDNA.21843.1.S1_at	ras homolog gene family, member B	RHOB	2.11484	0.0134494
MmuSTS.1520.1.S1_at	matrix metallopeptidase 2 (gelatinase A, 72kDa gelatinase, 72kDa type IV collagenase)	MMP2	1.9489	0.00208114
MmuSTS.2866.1.S1_at	stathmin 1	STMN1	1.89468	0.0254931
MmugDNA.40606.1.S1_at	activin A receptor type II-like 1	ACVRL1	1.67769	0.0236411
MmuSTS.2837.1.S1_at	solute carrier family 9 (sodium/hydrogen exchanger), member 1	SLC9A1	1.61888	0.0244486
MmugDNA.8615.1.S1_at	membrane associated guanylate kinase, WW and PDZ domain containing 1	MAGI1	1.56581	0.0457141
MmugDNA.15774.1.S1_at	ezrin	EZR	1.51976	0.01602
MmugDNA.20850.1.S1_s_at	Thy-1 cell surface antigen	THY1	1.47736	0.000828331
MmugDNA.23091.1.S1_at	sema domain, immunoglobulin domain (Ig), short basic domain, secreted, (semaphorin) 3A	SEMA3A	1.4265	0.0121535
MmugDNA.30627.1.S1_at	ajuba LIM protein	AJUBA	1.42245	0.0334796
MmugDNA.16359.1.S1_at	deleted in liver cancer 1	DLC1	1.38817	0.043818
MmuSTS.3217.1.S1_at	syndecan 4	SDC4	1.38626	0.0308071
Mmu.14341.1.S1_at	KISS1 receptor	KISS1R	1.35144	0.00919056
MmugDNA.35328.1.S1_at	ras homolog gene family, member D	RHOD	1.30963	0.0452874
MmugDNA.8559.1.S1_at	coiled-coil-helix-coiled-coil-helix domain containing 2	CHCHD2	1.29822	0.0229482
MmugDNA.21723.1.S1_at	jun B proto-oncogene	JUNB	1.29716	0.00831635
MmugDNA.28703.1.S1_at	polymerase (DNA-directed), delta interacting protein 2	POLDIP2	1.17261	0.0293094
MmugDNA.22482.1.S1_s_at	EH-domain containing 1	EHD1	-1.16351	0.0327003
MmugDNA.22126.1.S1_at	aminoacyl tRNA synthetase complex-interacting multifunctional protein 1	AIMP1	-1.18552	0.0255704
MmugDNA.12405.1.S1_at	integrin beta 1 binding protein 1	ITGB1BP1	-1.20171	0.0145956
MmugDNA.988.1.S1_at	3-phosphoinositide dependent protein kinase-1	PDPK1	-1.32837	0.0434958
Mmu.5026.1.S1_at	neuroepithelial cell transforming 1	NET1	-1.33483	0.0181297
MmugDNA.8965.1.S1_at	calpain 1, (mu/I) large subunit	CAPN1	-1.96577	0.0118916
MmugDNA.8769.1.S1_at	guanine nucleotide binding protein (G protein), beta polypeptide 1	GNB1	-2.44518	0.0296675
MmugDNA.14854.1.S1_at	v-Ki-ras2 Kirsten rat sarcoma viral oncogene homolog	KRAS	-2.53527	0.0305561
MmugDNA.28065.1.S1_at	CDC42 binding protein kinase alpha (DMPK-like)	CDC42BPA	-2.54036	0.0351106
MmugDNA.6219.1.S1_at	protein tyrosine phosphatase, non-receptor type 11	PTPN11	-4.60564	0.0306063
Epithelial-Mesenchymal Transition
Probe Set ID	Name	Gene Symbol	Fold Change	p-value
MmuSTS.1223.1.S1_at	periostin, osteoblast specific factor	POSTN	4.90274	0.0364779
MmugDNA.32051.1.S1_at	transforming growth factor, beta receptor II (70/80kDa)	TGFBR2	2.98631	0.0387166
MmugDNA.28367.1.S1_at	WW domain binding protein 5	SPARCL1	2.88306	0.0469604
MmugDNA.25109.1.S1_s_at	bone morphogenetic protein 7	BMP7	2.63359	0.0152971
MmuSTS.925.1.S1_at	fibulin 5	FBLN5	2.53986	0.051053
Mmu.12268.1.S1_at	neuropilin 1	NRP1	2.39357	0.0242988
MmugDNA.41948.1.S1_at	neurotrophic tyrosine kinase, receptor, type 2	NTRK2	2.35825	0.00315355
MmuSTS.3642.1.S1_at	fibroblast growth factor receptor 2	FGFR2	2.20313	0.0344576
MmugDNA.11221.1.S1_s_at	catenin (cadherin-associated protein), beta 1, 88kDa	CTNNB1	2.16378	0.0301876
MmuSTS.2513.1.S1_at	hairy/enhancer-of-split related with YRPW motif 2	HEY2	2.02061	0.023016
MmuSTS.1520.1.S1_at	matrix metallopeptidase 2 (gelatinase A, 72kDa gelatinase, 72kDa type IV collagenase)	MMP2	1.9489	0.00208114
MmuSTS.2866.1.S1_at	stathmin 1	STMN1	1.89468	0.0254931
MmugDNA.39419.1.S1_s_at	melanoma cell adhesion molecule	MCAM	1.84439	0.0108261
MmugDNA.7917.1.S1_at	tripartite motif-containing 28	TRIM28	1.83628	0.00339598
MmugDNA.26602.1.S1_at	nuclear factor of activated T-cells, cytoplasmic, calcineurin-dependent 1	NFATC1	1.67498	0.0219104
MmugDNA.37206.1.S1_at	SMAD family member 7	SMAD7	1.60315	0.0219727
MmuSTS.2511.1.S1_at	histone deacetylase 3	HDAC3	1.49544	0.0137208
MmugDNA.21912.1.S1_at	SRY (sex determining region Y)-box 9	SOX9	1.45325	0.0218962
MmugDNA.1594.1.S1_at	Epidermal growth factor receptor (erythroblastic leukemia viral (v-erb-b) oncogene homolog, avian)	EGFR	1.41438	0.000149694
MmugDNA.33493.1.S1_at	tumor protein p63	TP63	1.40042	0.0256393
MmugDNA.13556.1.S1_s_at	high mobility group AT-hook 2	HMGA2	1.39114	0.00977225
MmugDNA.8134.1.S1_at	mesoderm posterior 1 homolog (mouse)	MESP1	1.36948	0.0137679
MmuSTS.2778.1.S1_at	v-akt murine thymoma viral oncogene homolog 1	AKT1	1.36846	0.0148207
MmugDNA.19485.1.S1_s_at	CD44 molecule (Indian blood group)	CD44	1.35889	0.0494769
MmugDNA.38411.1.S1_at	mitogen-activated protein kinase kinase 2	MAP2K2	1.24474	0.0300682
MmuSTS.2244.1.S1_at	plasminogen activator, urokinase receptor	PLAUR	-1.28836	0.0490426
MmugDNA.988.1.S1_at	3-phosphoinositide dependent protein kinase-1	PDPK1	-1.32837	0.0434958
MmuSTS.356.1.S1_s_at	nuclear factor of kappa light polypeptide gene enhancer in B-cells inhibitor, alpha	NFKBIA	-1.4392	0.0173796
MmugDNA.8199.1.S1_at	protein phosphatase 3 (formerly 2B), regulatory subunit B, alpha isoform	PPP3R1	-1.56307	0.0416693
MmugDNA.40982.1.S1_at	Eyes absent homolog 2 (Drosophila)	EYA2	-1.88178	0.0533714
MmugDNA.17998.1.S1_at	hypoxia inducible factor 1, alpha subunit (basic helix-loop-helix transcription factor)	HIF1A	-2.04289	0.00936382
MmugDNA.14854.1.S1_at	v-Ki-ras2 Kirsten rat sarcoma viral oncogene homolog	KRAS	-2.53527	0.0305561
ECM Organization
Probe Set ID	Name	Gene Symbol	Fold Change	p-value
MmuSTS.1223.1.S1_at	periostin, osteoblast specific factor	POSTN	4.90274	0.0364779
MmugDNA.38728.1.S1_at	fibulin 1	FBLN1	4.62378	0.0535332
MmugDNA.14947.1.S1_at	reversion-inducing-cysteine-rich protein with kazal motifs	RECK	2.88489	0.0122574
MmuSTS.925.1.S1_at	fibulin 5	FBLN5	2.53986	0.051053
MmugDNA.19752.1.S1_at	forkhead box F2	FOXF2	2.53288	0.0125271
MmuSTS.3729.1.S1_at	fibromodulin	FMOD	2.08325	0.0514725
MmugDNA.5064.1.S1_at	transforming growth factor, beta-induced, 68kDa	TGFBI	1.92178	0.022682
MmugDNA.30675.1.S1_at	neurofibromin 1	NF1	1.89039	0.00536498
MmuSTS.1119.1.S1_at	SPARC related modular calcium binding 2	SMOC2	1.71708	0.0481725
MmuSTS.4661.1.S1_at	tumor necrosis factor receptor superfamily, member 11b	TNFRSF11B	1.66106	0.0166669
MmugDNA.19540.1.S1_at	olfactomedin-like 2B	OLFML2B	1.63053	0.04933
MmugDNA.35973.1.S1_at	EGF-like, fibronectin type III and laminin G domains	EGFLAM	1.5059	0.0490686
MmugDNA.21912.1.S1_at	SRY (sex determining region Y)-box 9	SOX9	1.45325	0.0218962
MmugDNA.12016.1.S1_at	ATPase, Cu transporting, alpha polypeptide	ATP7A	1.44867	0.0131756
MmugDNA.12626.1.S1_s_at	SWI/SNF related, matrix associated, actin dependent regulator of chromatin, subfamily a, member 4	SMARCA4	1.23679	0.0143067
MmuSTS.3202.1.S1_at	B-cell CLL/lymphoma 3	BCL3	-1.21296	0.0210769
MmugDNA.42566.1.S1_at	nuclear factor of kappa light polypeptide gene enhancer in B-cells 2 (p49/p100)	NFKB2	-1.2454	0.0444086
MmugDNA.37177.1.S1_at	glial fibrillary acidic protein	GFAP	-1.30796	0.0357291
MmugDNA.9882.1.S1_at	NADPH oxidase 1	NOX1	-1.31916	0.0459055
MmugDNA.2126.1.S1_at	Amyloid beta (A4) precursor protein (protease nexin-II, Alzheimer disease)	APP	-1.42264	0.0186166
MmugDNA.28795.1.S1_at	nephronophthisis 3 (adolescent)	NPHP3	-2.07989	0.0337501
MmugDNA.7644.1.S1_at	TBP-1 interacting protein isoform 1	APLP2	-2.08588	0.046801
MmuSTS.1838.1.S1_at	von Hippel-Lindau tumor suppressor	VHL	-2.41464	0.0166337
